# Supplementary material for: Skin Anti-Inflammatory Potential with Reduced Side Effects of Novel Glucocorticoid Receptor Agonists
Source: Int J Mol Sci. 2023 Dec 23;25(1):267. doi: 10.3390/ijms25010267 (PMC10778823; doi:10.3390/ijms25010267)
Supplement: Supplementary file 1 [file ijms-25-00267-s001.zip]

Archive with 1 entries (1 files):
- ijms-2758150-supplementary.pdf
